# Supplementary material for: Simian Foamy Virus Prevalence and Evolutionary Relationships in Two Free-Living Lion Tamarin Populations from Rio de Janeiro, Brazil
Source: Viruses. 2025 Jul 31;17(8):1072. doi: 10.3390/v17081072 (PMC12390735; doi:10.3390/v17081072)
Supplement: Supplementary file 1 [file viruses-17-01072-s001.zip]

Archive with 1 entries (1 files):
- viruses-3562984-supplementary.pdf
